# Supplementary material for: Diversity and Distribution of Bryophytes Along an Altitudinal Gradient on Flores Island (Azores, Portugal)
Source: Plants (Basel). 2025 Dec 10;14(24):3766. doi: 10.3390/plants14243766 (PMC12736622; doi:10.3390/plants14243766)
Supplement: Supplementary file 1 [file plants-14-03766-s001.zip › Table S1.xlsx]

## Sheet: Table S1
Phylum	Class	Order	Family	ScientificName	Abbreviation (ScientificName)	Colonization Status	IUCN Status
Bryophyta	Bryopsida	Bryales	Mniaceae	Mnium hornum Hedw.	Mn.ho	Native	Least concern
		Dicranales	Fissidentaceae	Fissidens adianthoides Hedw.	Fi.ad	Native	Least concern
				Fissidens azoricus (P.de la Varde) Bizot	Fi.az	Azorean endemic	Critically endangered
				Fissidens crispus Mont.	Fi.cr	Native	Least concern
				Fissidens polyphyllus Wilson ex Bruch & Schimp.	Fi.po	Native	Least concern
				Fissidens serrulatus Brid.	Fi.se	Native	Least concern
				Fissidens taxifolius Hedw.	Fi.ta	Native	Least concern
			Leucobryaceae	Campylopus flexuosus (Hedw.) Brid.	Ca.fl	Native	Least concern
				Campylopus shawii Wilson	Ca.sh	Native	Least concern
				Leucobryum glaucum (Hedw.) Ångstr.	Le.gl	Native	Least concern
				Leucobryum juniperoideum (Brid.) Müll.Hal.	Le.ju	Native	Least concern
		Hookeriales	Daltoniaceae	Daltonia lindigiana Hampe	Da.li	Native	Not evaluated
			Leucomiaceae	Tetrastichium virens (Cardot) S.P.Churchill	Te.vi	Macaronesian endemic	Near threatened
		Hypnales	Amblystegiaceae	Pseudoamblystegium subtile (Hedw.) Vanderp. & Hedenäs	Ps.su	Native	Least concern
			Brachytheciaceae	Brachythecium mildeanum (Schimp.) Schimp.	Br.mi	Native	Least concern
				Kindbergia praelonga (Hedw.) Ochyra	Ki.pr	Native	Least concern
				Rhynchostegiella azorica Hedenäs & Vanderp.	Rh.az	Azorean endemic	Near threatened
			Echinodiaceae	Echinodium renauldii (Cardot) Broth.	Ec.re	Azorean endemic	Endangered
			Hypnaceae	Hypnum jutlandicum Holmen & E.Warncke	Hy.ju	Native	Least concern
				Hypnum resupinatum Taylor	Hy.re	Native	Not evaluated
				Hypnum uncinulatum Jur.	Hy.un	European endemic	Least concern
			Lembophyllaceae	Heterocladium flaccidum (Schimp.) A.J.E.Sm.	He.fl	Native	Least concern
				Heterocladium wulfsbergii I.Hagen	He.wu	Native	Least concern
				Isothecium prolixum (Mitt.) M.Stech, Sim-Sim, Tangney & D.Quandt	Is.pr	Macaronesian endemic	Vulnerable
			Leucodontaceae	Nogopterium gracile (Hedw.) Crosby & W.R.Buck	No.gr	Native	Least concern
			Myuriaceae	Andoa berthelotiana (Mont.) Ochyra	An.be	Macaronesian endemic	Vulnerable
			Neckeraceae	Exsertotheca crispa (Hedw.) S.Olsson, Enroth & D.Quandt	Ex.cr	Native	Least concern
				Thamnobryum maderense (Kindb.) Hedenäs	Th.ma	Native	Near threatened
			Plagiotheciaceae	Isopterygiopsis pulchella (Hedw.) Z.Iwats.	Is.pu	Native	Near threatened
				Pseudotaxiphyllum laetevirens (Dixon & Luisier ex F.Koppe & Düll) Hedenäs	Ps.la	European endemic	Near threatened
			Sematophyllaceae	Sematophyllum substrumulosum (Hampe) E.Britton	Se.su	Native	Least concern
			Thuidiaceae	Thuidium tamariscinum (Hedw.) Schimp.	Th.ta	Native	Least concern
		Pottiales	Pottiaceae	Trichostomum brachydontium Bruch	Tr.br	Native	Least concern
	Polytrichopsida	Polytrichales	Polytrichaceae	Atrichum undulatum (Hedw.) P.Beauv.	At.un	Native	Least concern
				Polytrichum commune Hedw.	Po.co	Native	Least concern
	Sphagnopsida	Sphagnales	Sphagnaceae	Sphagnum palustre L.	Sp.pa	Native	Least concern
				Sphagnum papillosum Lindb.	Sp.pp	Native	Least concern
Marchantiophyta	Jungermanniopsida	Jungermanniales	Anastrophyllaceae	Isopaches bicrenatus (Schmidel ex Hoffm.) H.Buch	Is.bi	Native	Least concern
			Calypogeiaceae	Calypogeia arguta Nees & Mont.	Ca.ar	Native	Least concern
				Calypogeia azorica Bischl.	Ca.az	Macaronesian endemic	Endangered
				Calypogeia fissa (L.) Raddi	Ca.fi	Native	Least concern
				Calypogeia muelleriana (Schiffn.) Müll.Frib.	Ca.mu	Native	Least concern
			Cephaloziaceae	Cephalozia bicuspidata (L.) Dumort.	Ce.bi	Native	Least concern
				Fuscocephaloziopsis crassifolia (Lindenb. & Gottsche) Váňa & L.Söderstr.	Fu.cr	Native	Least concern
				Fuscocephaloziopsis lunulifolia (Dumort.) Váňa & L.Söderstr.	Fu.lu	Native	Least concern
				Nowellia curvifolia (Dicks.) Mitt.	No.cu	Native	Least concern
			Geocalycaceae	Geocalyx graveolens (Schrad.) Nees	Ge.gr	Native	Near threatened
			Jubulaceae	Jubula hutchinsiae (Hook.) Dumort.	Ju.hu	Native	Least concern
			Lepidoziaceae	Lepidozia reptans (L.) Dumort.	Le.re	Native	Least concern
				Telaranea azorica (H.Buch & Perss.) Pócs	Te.az	Macaronesian endemic	Near threatened
				Telaranea europaea J.J.Engel & G.L.Merr.	Te.eu	Native	Least concern
			Lophocoleaceae	Chiloscyphus polyanthos (L.) Corda	Ch.po	Native	Least concern
				Heteroscyphus denticulatus (Mitt.) Schiffn.	He.de	Macaronesian endemic	Near threatened
				Leptoscyphus cuneifolius (Hook.) Mitt.	Le.az	Native	Least concern
				Leptoscyphus porphyrius subsp. azoricus (H.Buch & Perss.) Vanderp. & Heinrichs	Le.cu	Azorean endemic	Endangered
				Lophocolea bidentata (L.) Dumort.	Lo.bi	Native	Least concern
				Lophocolea fragrans (Moris & De Not.) Gottsche, Lindenb. & Nees	Lo.fr	Native	Least concern
			Plagiochilaceae	Plagiochila bifaria (Sw.) Lindenb.	Pl.bi	Native	Least concern
			Saccogynaceae	Saccogyna viticulosa (L.) Dumort.	Sa.vi	European endemic	Least concern
			Scapaniaceae	Scapania gracilis Lindb.	Sc.gr	Native	Least concern
				Scapania nemorea (L.) Grolle	Sc.ne	Native	Least concern
		Metzgeriales	Aneuraceae	Riccardia chamedryfolia (With.) Grolle	Ri.ch	Native	Least concern
			Metzgeriaceae	Metzgeria furcata (L.) Corda	Me.fu	Native	Least concern
		Porellales	Frullaniaceae	Frullania acicularis Hentschel & von Konrat	Fr.ac	Native	Near threatened
				Frullania azorica Sim-Sim, Sérgio, Mues & Kraut	Fr.az	European endemic	Least concern
				Frullania microphylla (Gottsche) Pearson	Fr.mi	European endemic	Least concern
				Frullania teneriffae (F.Weber) Nees	Fr.te	European endemic	Least concern
			Lejeuneaceae	Cololejeunea azorica V.Allorge & Jovet-Ast	Co.az	Native	Vulnerable
				Cololejeunea microscopica (Taylor) Schiffn.	Co.mi	Native	Least concern
				Cololejeunea sintenisii (Steph.) Pócs	Co.si	Native	Endangered
				Colura calyptrifolia (Hook.) Dumort.	Co.ca	Native	Least concern
				Drepanolejeunea hamatifolia (Hook.) Schiffn.	Dr.ha	Native	Least concern
				Harpalejeunea molleri (Steph.) Grolle	Ha.mo	Native	Least concern
				Lejeunea cavifolia (Ehrh.) Lindb.	Le.ca	Native	Least concern
				Lejeunea eckloniana Lindenb.	Le.ec	Native	Least concern
				Lejeunea flava (Sw.) Nees	Le.fl	Native	Near threatened
				Lejeunea hibernica Bischl., H.A.Mill. & Bonner ex Grolle	Le.hi	European endemic	Near threatened
				Lejeunea lamacerina (Steph.) Schiffn.	Le.la	Native	Least concern
				Lejeunea mandonii (Steph.) Müll.Frib.	Le.ma	Native	Vulnerable
				Lejeunea patens Lindb.	Le.pa	Native	Least concern
				Marchesinia mackaii (Hook.) Gray	Ma.ma	European endemic	Least concern
				Microlejeunea ulicina (Taylor) Steph.	Mi.ul	Native	Least concern
				Myriocoleopsis minutissima (Sm.) R.L.Zhu, Y.Yu & Pócs	My.mi	Native	Least concern
			Porellaceae	Porella canariensis (F.Weber) Underw.	Po.ca	European endemic	Least concern
				Porella obtusata (Taylor) Trevis.	Po.ob	Native	Least concern
			Radulaceae	Radula aquilegia (Hook.f. & Taylor) Gottsche, Lindenb. & Nees	Ra.aq	European endemic	Least concern
				Radula carringtonii J.B.Jack	Ra.ca	European endemic	Near threatened
				Radula holtii Spruce	Ra.ho	European endemic	Near threatened
				Radula wichurae Steph.	Ra.wi	Macaronesian endemic	Near threatened
